# Supplementary material for: Phenolic, Carotenoid and Saccharide Compositions of Vietnamese Camellia sinensis Teas and Herbal Teas
Source: Molecules. 2021 Oct 27;26(21):6496. doi: 10.3390/molecules26216496 (PMC8587765; doi:10.3390/molecules26216496)
Supplement: Supplementary file 1 [file molecules-26-06496-s001.zip]

Archive with 1 entries (1 files):
- molecules-1428283-supplementary.pdf
